# Supplementary material for: Impact of Driver Mutations on Metastasis-Free Survival in Uveal Melanoma: A Meta-Analysis
Source: Cancers (Basel). 2024 Jul 10;16(14):2510. doi: 10.3390/cancers16142510 (PMC11274588; doi:10.3390/cancers16142510)
Supplement: Supplementary file 1 [file cancers-16-02510-s001.zip]

Archive with 8 entries (8 files):
- s1-Funnel and Galbraith plots for BAP1.jpg
- s2-Funnel and Galbraith plots for BAP1.jpg
- s3-GNA11.jpg
- s4-GNA11.jpg
- s5-GNAQ.jpg
- s6-GNAQ.jpg
- s7-SF3B1 genes.jpg
- s8-SF3B1 genes.jpg
